# Supplementary material for: The Brazilian Rare Genomes Project: Validation of Whole Genome Sequencing for Rare Diseases Diagnosis
Source: Front Mol Biosci. 2022 May 2;9:821582. doi: 10.3389/fmolb.2022.821582 (PMC9108541; doi:10.3389/fmolb.2022.821582)
Supplement: Supplementary file 4 [file Table1.XLSX]

## Sheet: Supplementary Table 1
Supplementary Table 1. List of samples in the validation dataset. Analysis group 1 (7 reference samples from Genome in a Bottle Consortium) was evaluated with vcfeval software. Analysis group 2 (69 samples) was evaluated through manual curation. For analysis group 2, variant types, expected and observed variant calls are provided. The column Interpretation indicates if the calls match (TP = true …
Analysis group	Sample id	Routine	Origin	Variant type	Variant type (specific)	Expected variant call	Observed variant call	Interpretation	Sex	Imputed karyotype	Contamination (%)	Total reads	Mapped reads (%)	High-quality reads (MAPQ>=20, %)	Median insert size (bp)	Reads marked as duplicates (%)	Chimeric reads (%)	Q30+ bases	Q30 bases (%)	Genomic median coverage (X)	Autosomes median coverage (X)	Mitochondrial median coverage (X)	Bases with at least 20X coverage (%)	Genome callability (%)	Autosomes callability (%)	Uniformity (%)
1	NA24149	R01	GiaB (gold-standard)	SNVs and indels validation (input for vcfeval)	See Table 1 and Supplementary Table 2				Male	XY	0	776937890	99.55	91.24	283	8.5	2.97	108046264602	93.03	36.1	34.14	13297.1	90.17	96.8847	97.1553	96.37
1	NA24385 (duplicate 1)	R01 (intra-assay reproducibility)	GiaB (gold-standard)	SNVs and indels validation (input for vcfeval)					Male	XY	0	765388348	99.51	91.15	288	7.89	3.04	106694109145	93.19	35.58	34	13514.3	89.87	96.8746	97.1405	96.36
1	NA24385 (duplicate 2)	R01 (intra-assay reproducibility)	GiaB (gold-standard)	SNVs and indels validation (input for vcfeval)					Male	XY	0	1161614596	99.71	91.93	285	11.14	2.86	163104215210	93.86	54.01	50.06	19712.1	94.64	97.0837	97.3485	96.45
1	NA24631	R01	GiaB (gold-standard)	SNVs and indels validation (input for vcfeval)					Male	XY	0	1023010610	99.47	90.87	275	9.16	2.96	142864118929	93.3	47.59	44.62	18387.6	93.62	96.9781	97.2609	96.31
1	NA24694 (triplicate 1)	R01 (inter-assay reproducibility)	GiaB (gold-standard)	SNVs and indels validation (input for vcfeval)					Male	XY	0	1139931914	99.68	91.81	283	8.22	3.17	159758739438	93.49	53.12	50.72	19117.4	93.95	97.0058	97.2787	96.29
1	NA24694 (triplicate 2)	R02 (inter-assay reproducibility)	GiaB (gold-standard)	SNVs and indels validation (input for vcfeval)					Male	XY	0	1102814488	99.7	91.62	388	9.22	3.13	155036411616	93.5	51.54	48.76	17750.5	94.21	97.1922	97.4562	96.52
1	NA24694 (triplicate 3)	R03 (inter-assay reproducibility)	GiaB (gold-standard)	SNVs and indels validation (input for vcfeval)					Male	XY	0	1633287148	99.66	91.4	400	9.51	3.15	228212702378	92.92	76.33	71.91	24800.5	96.13	97.3466	97.6085	96.58
1	NA24695	R01	GiaB (gold-standard)	SNVs and indels validation (input for vcfeval)					Female	XX	0	884046030	99.51	91.45	293	8.9	2.85	123870064854	93.44	41.2	38.07	20888.7	94.34	96.3715	97.2489	95.91
1	NA12878	R02	GiaB (gold-standard)	SNVs and indels validation (input for vcfeval)					Female	XX	0	856736768	99.7	92.51	386	10.51	2.66	121123929688	94	40.05	36.86	14631.7	94.51	96.5157	97.3888	96.08
1	NA24143	R02	GiaB (gold-standard)	SNVs and indels validation (input for vcfeval)					Female	XX	0	996809442	99.64	92.12	375	9.2	2.72	140130255517	93.48	46.59	43.42	23462.8	94.97	96.5618	97.4312	96.06
2	NA08618	R01	GiaB	CNV,SV,CNV,CNV,CNV,CNV,CNV,CNV	Duplication,Insertion,Duplication,Duplication,Duplication,Duplication,Deletion,Deletion	46,XY,der(11)dup(11q)ins(q24.1,q14.2q22.3).ish dup(11)(wcp11+,b442e11+,D11S4974+).arr 8q24.3(140753847-140973272)x3,11q14.2q22.3(87055830-105666346)x3,11q22.3(105824452-109636347)x3,11q23.3q24.1(119633660-121436070)x1,11q24.2q24.3(126527357-127585715)x1	chr8:139653385-139893477 DUP CN=3 (CNV) chr11:87648401-89437747 DUP CN=3 (CNV);(...);chr11:107888588-110265800:DUP(+1):CANVAS:./1;chr11:120255826-122065819:DEL:CANVAS:HET;chr11:127148397-128211563:DEL:CANVAS:HET	TP,TP,TP,TP,TP,TP,TP,TP	Male	XY	0.2	812367022	99.55	91.69	292	9.23	2.9	114004851931	93.55	37.88	35.86	10718.1	91.17	96.9722	97.2418	96.47
2	NA02718	R01	GiaB	CNV	Deletion	46,XX,del(13)(q12.3q21.1).arr 13q12.3q21.1(29969835-57529136)x1	chr13:30681494-52300956 (ROH) + chr13:52319781-58053436 (ROH); chr13:30492680-31957972 DEL CN=1 (CNV) + chr13:38486249-50494891 DEL CN=1 (CNV) + chr13:50500279-52212736 DEL CN=1 (CNV) + chr13:52337660-52486665 DEL CN=1 (CNV) + chr13:52591110-57178460 DEL CN=1 (CNV); chr13:30492622-58058075 DEL (SV)	TP	Female	XX	0.1	700392154	99.66	91.66	274	8.41	2.84	98423368123	93.72	32.64	30.82	6425.9	90.08	96.2052	97.0775	95.8
2	NA07891	R01	GiaB	SV,CNV,CNV	Translocation,Duplication,Deletion	46,XY,der(18)t(12;18)(q24.3;q21.1)pat.arr 12q24.33(125006920-132287718)x3,18q21.1q23(45278510-76116029)x1	chr18:49496671-53679546 CN=1 (CNV) + chr18:74773546-80261370 CN=1 (CNV); chr18:50236927-80219073 (ROH); chr12:125956391-127123091 CN=3 (CNV) + ... + chr12:132511729-133255691 CN=3 (CNV); chr12:125956188|chr18:49497166:BND:MANTA:HET	TP,TP,TP	Male	XY	0.1	904522122	99.52	91.39	265	7.96	2.78	126184856929	93.44	41.98	40.34	15545.9	92.16	96.9687	97.2471	96.4
2	GRAR6	R01	In-house	CNV	Duplication	arr[GRCh37] 15q11.2q13.2(22770421_31104221)x4,(X)x2	chr15:22649354-23122470:DUP(+2):CANVAS:./1;(...);chr15:24265292-28318191:DUP(+2):CANVAS:./1	TP	Female	XX	0	539258236	99.78	92.01	394	8.26	2.71	75495279824	93.09	25.21	23.62	3559.47	75.54	96.2815	97.1548	96.19
2	GRAR7	R01	In-house	CNV	Deletion	arr[GRCh37] Xp22.33p11.22(168551_52584954)x1, Xp11.22q22.3(52829065_103734026)x1~2, Xq22.3q2(103969343_118586927)x1, Xq24q26.1(118694110_129530044)x1~2, Xq26.1q28(129747005_155233098)x1	X chromosome aneuploidy	TP	Female	XX	0	1228539684	99.77	92.09	395	11.71	2.69	172312060767	93.26	57.43	53.35	6195.89	95.29	96.6672	97.5423	96.15
2	GRAR8	R01	In-house	SV	Translocation	46,XX,t(1;14;18;4)(q?41;q?24;q?21;p?15)	chr14:60566366|chr1:156735557:BND:MANTA:HET; chr18:50005851|chr14:71190470:BND:MANTA:HET	TP	Female	XX	0	666343668	99.79	92.28	396	7.62	2.63	93579714105	93.38	31.15	29.63	3089.94	91.48	96.4219	97.297	96.21
2	GRAR9	R01	In-house	CNV	Duplication,Duplication	arr[GRCh37]: 1q41q43(219446253_239755240)x3; 4p15.2p14(25803830_37653656)x3	chr1:219481823-223888226:DUP(+1):CANVAS:./1;(...);chr1:234820851-239565226:DUP(+1):CANVAS:./1;chr4:25791019-31814595:DUP(+1):CANVAS:./1;chr4:31836281-35201793:DUP(+1):CANVAS:./1	TP,TP	Male	XY	0	976907806	99.76	91.72	400	8.7	2.65	136665080400	93.01	45.67	43.51	7146.95	93.89	97.2111	97.4681	96.67
2	GRAR11	R01	In-house	CNV	Deletion	46,XX,del(2)(q37)	chr2:235469398-236356879 DEL CN=1 (CNV) + chr2:236357940-242106504 DEL CN=1 (CNV)	TP	Female	XX	0	1203216758	99.74	93.47	392	8.37	2.68	168159355937	92.93	56.24	53.97	5951.72	95.41	96.5527	97.4274	96.05
2	GRAR12	R01	In-house	CNV,CNV,SV	Deletion,Duplication,Inversion	46,XY,der(1)?del(1)(p31.2p32.3)inv(1)(p22.3q42.3)dup(1)(q41q42.1)	chr1:68246602-72289205:DEL:CANVAS:HET;(...);chr1:76459931-80958570:DEL:CANVAS:HET; chr1:80954833-239909982:DUP:MANTA:?;chr1:82044657-239909985:INV:MANTA:HET	TP	Male	XY	0	845803810	99.76	93.43	389	7.56	2.76	118891644564	93.48	39.53	38.93	5224.81	92.19	97.023	97.2895	96.55
2	GRAR13	R01	In-house	CNV	Duplication	arr[GRCh37] 19q11q12(28271417_32286301)x3,(X,Y)x1	chr19:27400140-30796820 CN=3 (CNV) + chr19:30798945-30982619 CN=3 (CNV) + .. + chr19:31036033-31816796 CN=3 (CNV)	TP	Male	XY	0	671158976	99.84	92.19	388	8.65	2.69	94286324925	93.4	31.38	30.09	3272.48	87.95	96.8966	97.1604	96.61
2	GRAR14	R01	In-house	SV	Translocation	46,XX,der(14)t(7;14)(p15.1;p11.2)	Not detected	FN	Female	XX	0	753328984	99.69	93.91	381	7.66	2.72	105859155368	93.47	35.2	33.9	5114.62	93.51	96.2839	97.1536	96
2	GRAR15	R01	In-house	CNV	Duplication	arr[GRCh37] 17q12(34822465_36243365)x3,(X)x2	chr17:36456599-37889138:DUP(+1):./1	TP	Female	XX	0	816190560	99.82	92.43	399	8.64	2.66	114613383160	93.36	38.16	35.97	4009.63	94.4	96.4539	97.3162	96.08
2	GRAR58	R01	In-house	UPD	Uniparental disomy	arr[GRCh37] 7q11.23q31.2(76937946_115309369)x2 hmz, (X,Y)x1	chr7:77413866-113967708 (ROH)	FN	Male	XY	0	703153120	99.72	91.25	280	8.06	2.69	98394107431	93.27	32.79	31.47	4370.86	88.46	96.8629	97.1374	96.31
2	GRAR59	R01	In-house	CNV,CNV,CNV,CNV,CNV,CNV,CNV,CNV,CNV,CNV,CNV,CNV,CNV,CNV,CNV,CNV	Deletion	LOH in 30% of genome	chr1:62988927-83003999 (ROH) chr2:119609505-173277936 (ROH) chr3:132888699-189242504 (ROH) chr4:151411350-182022107 (ROH) chr5:79773037-146068398 (ROH) chr6:96933344-123591538 (ROH) chr7:87380123-143522294 (ROH) chr8:7832333-32312413 (ROH) chr10:79048771-114434157 (ROH) chr11:98834627-135075816 (ROH) chr12:25926490-97291418 (ROH) chr13:99817699-111176269 (ROH) chr15:27313154-33671346 (ROH) chr16:…	TP,TP,TP,TP,TP,TP,TP,TP,TP,TP,TP,TP,TP,TP,TP,TP	Male	XY	0	1022983898	99.84	92.31	275	8.69	2.71	144503175494	94.25	47.65	45.89	4003.98	94.03	97.0101	97.2672	96.41
2	GRAR60	R01	In-house	CNV,CNV,CNV,CNV,CNV,CNV	Deletion	chr1 to chr3; chr6; chr10; chr12; 5,5% of genome	chr1:19148794-29608551:ROH;chr2:43714805-79406752:ROH;chr3:104027999-129082518:ROH;chr6:122897713-134484284:ROH;chr10:90247519-125760349:ROH;chr12:24331782-61454017:ROH	TP,TP,TP,TP,TP,TP	Male	XY	0	991099862	99.77	91.71	400	9.05	2.68	138734149801	93.07	46.33	44.17	6279.25	94.09	97.1796	97.4517	96.68
2	NA14626	R02	GiaB	SNV	Nonsense	10204A>T in exon 27 BRCA2 results in a nonsense codon at 3326 (Lys3326ter, K3326X)	chr:13:32398489:A>T	TP	Female	XX	0	1064673306	99.49	91.42	373	8.54	2.88	148842024627	92.96	49.77	46.34	20641.7	95.2	96.6176	97.4966	96.09
2	NA23599	R02	GiaB	CNV	Deletion	deletion of exons 3 and 4 of the MECP2 gene	chrX:154018998-154035151:DEL:CANVAS:HET	TP	Female	XX	0.8	1240491694	99.66	92.01	374	9.04	2.86	174931874905	93.77	57.98	54.31	11843.4	95.49	96.6709	97.5441	96.09
2	NA14234	R02	GiaB	CNV	Deletion	46,XY,del(5)(q15q23.2).arr 5q15q23.2(94140925-125437624)x1	chr5:95779258-125614895:DEL:CANVAS:HET	TP	Male	XY	0	1010189238	99.65	91.48	381	8.8	2.73	142079623331	93.51	47.22	45.25	15169.9	93.99	97.2372	97.4903	96.68
2	NA18668	R02	GiaB	CNV,CNV	Deletion,Deletion	one allele carries a large genomic deletion of the CFTR gene which deletes 21,080 bp spanning from intron 1 to intron 3 resulting in the loss of exons 2 and 3 in epithelial CFTR mRNA, thereby producing a premature termination signal within exon 4; the second allele carries a 3 bp deletion in exon 10 resulting in the deletion of phenylalanine at codon 508 [Phe508Del (delta F508; F508del)]	chr7:117497621-117519375:DEL:CANVAS:HET; chr7:117559591-117559593:ATCT>A	TP,TP	Male	XY	0	1023928014	99.73	92.34	379	9.12	2.76	144826904222	94.05	47.86	45.82	13497.6	94.13	97.2124	97.471	96.64
2	NA20381	R02	GiaB	CNV,SNV	Deletion,Splicing donor	one allele has a 1.02 kb deletion including 217 bp of the open reading frame (nucleotides 598-814), corresponding to 2 exons resulting in a frameshift that generates a termination codon 84 bp downstream of the deletion junction [1-KB DEL, NT598] and a second allele has a G>A transition at nucleotide 10497 in intron 11 of the CLN3 gene resulting in aberrant splicing [IVS11+6G>A]	chr16:28485964-28486930:DEL:MANTA:HET; chr16:28482472:C>T	TP,TP	Female	XX	0	1037364154	99.75	92.81	377	9.52	2.65	146713647457	94.03	48.49	45.42	14351.8	95.19	96.6636	97.5381	96.18
2	GRAR2	R02	In-house	SNV	Missense,Nonsense,Missense,Missense,Missense,Missense	RET:NM_020975:c.2410G>C,p.(Val804Leu) ITPR1:NM_001099952:c.1886+7C>T,p.(?) NDUFS4:NM_002495:c.80T>A,p.(Val27Asp) AHI1:NM_001134831:c.2168G>A,p.(Arg723Gln) ECHS1:NM_004092:c.713C>T,p.(Ala238Val) ECHS1:NM_004092:c.123_124del,p.(Gly42GlufsTer3)		TP,TP,TP,TP,TP,TP	Male	XY	0	641235412	99.67	90.91	376	8.8	2.85	90117735253	93.46	29.97	28.31	3166.17	85.57	96.9431	97.2037	96.57
2	GRAR16	R02	In-house	SV	Translocation,Inversion	46,XY,der(1)t(1;8)(q31;q22.3)inv(8)(q22.3q24.3)	chr1:189418759|chr8:106273125:BND:MANTA; chr8:106273125-137131126:INV:MANTA:HET	TP	Male	XY	0	447957716	99.15	92.18	380	8.65	2.91	62987973643	93.58	20.92	19.99	2912.27	49.48	96.4614	96.7032	96.5
2	GRAR17	R02	In-house	SV	Translocation	46,X,t(X;19)(q26;q13.1)	chrX:139804282|chr19:42460543:BND:MANTA:HET	TP	Female	XX	0	630132268	99.72	93.27	395	9.02	2.7	89048408013	93.99	29.45	27.97	3007.35	88.94	96.3324	97.2112	96.07
2	GRAR18	R02	In-house	SV	Translocation	46,X,t(X;2)(p11.3;q37.3)	chrX:38371831|chr2:240443152:BND:MANTA:HET	TP	Female	XX	0	527899232	99.44	93.35	385	9.06	2.99	74126661450	93.39	24.67	23.29	3654.06	72.68	96.0837	96.9498	95.99
2	GRAR19	R02	In-house	CNV	Duplication	arr[GRCh37] 15q11.2(22770421_23214655)x3(X,Y)	chr15:22649354-23122470 CN=3, Pathogenic	TP	Male	XY	0	1189256876	99.63	91.18	373	10.34	2.81	167151548182	93.47	55.58	51.93	6162.77	95.44	97.2828	97.543	96.63
2	GRAR20	R02	In-house	CNV	Deletion	arr[GRch37] 8q22.3(102737012_104053283)x1, (X)x2	chr8:101732041-102982124:DEL:CANVAS:HET;chr8:102984302-103032823:DEL:CANVAS:HET	TP	Female	XX	0	922569556	99.63	91.58	379	8.91	2.83	129488591502	93.33	43.12	40.23	5287.84	94.78	96.5798	97.454	96.16
2	GRAR21	R02	In-house	CNV	Duplication	arr[GRCh37]1p36.11p35.3(27571832_29814235)x3, (X)x2	chr1:27192073-29492961:DUP(+1):CANVAS/.1	TP	Female	XX	0	682980160	99.26	92.58	405	9.89	2.91	95571689272	93.05	31.92	29.67	5031.18	90.52	96.3519	97.2226	96.06
2	GRAR22	R02	In-house	CNV	Deletion	arr[GRCh37] 22q11.21q11.23(21460640_24659578)x1,(X,Y)x1	chr22:21443114-21954292:DEL:CANVAS:HET;(...)chr22:23562000-24248379:DEL:CANVAS:HET	TP	Male	XY	0	839828876	99.77	92.02	375	9.38	2.59	118435125521	93.77	39.26	37.41	4132.35	92.15	97.1817	97.443	96.64
2	GRAR23	R02	In-house	SV	Translocation	46,XX,t(2;7)(p10;q10); array nl	chr2:93304930|chr7:53120758:BND:MANTA:HET	TP	Female	XX	0	780076952	99.46	92.33	386	7.95	3.12	109191190141	93.08	36.46	34.42	4777.08	93.76	96.4086	97.2806	96.08
2	GRAR24	R02	In-house	CNV	Duplication	46,XX,dup(16)(q12.1q22) arr[GRCh37] 16q12.2q22.1(54883079_66826310)x3,(X)x2	chr16:54850756-55760550:DUP(+1):CANVAS:./1	TP	Female	XX	0	901245746	99.31	91.92	398	8.68	3.12	125696009221	92.75	42.12	39.42	5523.4	94.67	96.5516	97.4253	96.11
2	GRAR25	R02	In-house	SV	Inversion	46,XY,inv(12)(q15q24.1)	chr12:69787029-109882221:INV:MANTA:HET	TP	Male	XY	0	798777196	99.61	92.39	386	8.28	2.85	112580406599	93.75	37.32	35.96	3990.42	91.45	97.0948	97.3401	96.64
2	GRAR26	R02	In-house	SV	Inversion	46,XY,inv(18)(p11.2q12.2)	chr18:11050343-37063142:INV:MANTA:HET	TP	Male	XY	0	1019089002	99.22	91.54	381	8.41	3.17	142457061800	92.98	47.62	45.44	8665.87	94.02	97.1593	97.4066	96.56
2	GRAR27	R02	In-house	SV	Translocation	46,XX,t(3;17)(p13;p13)[20]	chr3:74045676|chr17:9744076:BND:MANTA:HET	TP	Female	XX	0	937159546	99.5	93.12	387	8.38	2.87	131721308235	93.48	43.8	41.59	4842.56	94.85	96.5321	97.4063	96.04
2	GRAR28	R02	In-house	SV	Translocation	46,X,der(X)t(X;?)(q24;?)	chrX:139803514-140994965:DEL:CANVAS:HET;(...);chrX:154295162-155688504:DEL:CANVAS:HET; chrX:139804283|chr9:42460544:BND:MANTA:HET;chr19:42460391-54790112:DUP(+1):CANVAS:./1	TP	Female	XX	0	817752202	99.6	93.39	383	8.26	2.83	115268423646	93.74	38.22	36.55	4242.91	94.02	96.4439	97.3248	96.01
2	GRAR29	R02	In-house	SV,CNV	Robertsonian translocation,Trisomy 13	46,XY,+13,rob(13;13)(q10;q10)	chr13:18212584-18255535:DUP:CANVAS:./1;(...);chr13:112724035-114155073:DUP(+1):CANVAS:./1	FN,TP	Male	XY	0	1038964512	99.65	93.3	376	8.04	2.72	146649075905	93.87	48.56	46.62	4553.65	94.38	97.1741	97.4289	96.51
2	GRAR30	R02	In-house	CNV	Deletion	arr[GRCh37] 22q11.21q11.22(21804596_22962962)x1,(X)x2	chr22:21442114-22620107:DEL:CANVAS:HET	TP	Female	XX	0	599854914	99.77	93.1	278	10.85	2.53	84821788702	94.43	27.92	25.78	3676.19	81.75	96.1927	97.0652	95.85
2	GRAR52	R02	In-house	CNV	Duplication,Duplication	arr[GRCh37] 12q12q13.12(38988285_49230805)x3{0,40], 12q24.31q24.33(124213548_132552538)x3[0,40], (X,Y)x1		TP,TP	Male	XY	0	620864454	99.66	91.37	375	9.19	2.74	87247193164	93.49	29.01	27.31	2844.93	84.19	97.0118	97.2636	96.59
2	NA11661	R03	GiaB	SNV	Splicing acceptor	T>G transversion at position -13 of the acceptor site of intron 1 of the GAA gene (IVS1-13T>G); the resulting alternatively spliced transcript has an in frame deletion of exon 2 which contains the initiation codon; allele two carries a deletion of exon 18	chr17:80104542:T>G	TP	Male	XY	0	415400826	99.29	91.75	275	10.39	2.66	58242001570	94.19	19.22	17.93	5353.49	34.73	96.3414	96.625	96.18
2	NA17819	R03	GiaB	CNV	Deletion	deletion of exons 8-10 in the ATP-binding cassette, subfamily D, member 1 (ABCD1) gene	chrX:153738406-153747082:DEL:CANVAS:HEM	TP	Male	XY	0	451506638	99.44	91.59	263	10.75	2.84	63055279821	94.24	20.8	19.29	4344.76	44.12	96.3648	96.6356	96.24
2	NA23733	R03	GiaB	CNV	Duplication	heterozygous for a 467 kb Xq28 duplication which includes the MECP2 gene.	chrX:153808093-154143684:DUP(+1):CANVAS:./1	TP	Female	XX	0.1	943040600	99.67	91.59	394	11.06	2.85	131135001356	92.48	44.07	39.79	14817.1	94.76	96.528	97.4007	96.13
2	NA14734	R03	GiaB	CNV,CNV	Deletion,Deletion	Clinically affected; requires hormone replacement therapy for salt-wasting variety of CAH; donor subject is a compound heterozygote: one allele has a 30 kb deletion of the CYP21A2 gene; a second allele has a deletion of the entire gene	Not detected,Not detected	FN,FN	Male	XY	0	841096552	99.59	92.01	394	5.37	2.66	114550253843	90.53	39.33	39.18	13032.6	92.62	97.1988	97.4594	96.66
2	ND01039	R03	GiaB	CNV	Deletion	ND01039 (Essential Tremor Syndrome; heterozygous for exon 4 deletion in parkin) is the father of ND01037 (Parkinson Disease; homozygous exon 4 deletion in parkin), ND01038, and ND01040. ND01039 is father of a total of three affected children out of seven from a consanguineous marriage (only one affected sib has a sample banked: ND01037). Dogu et al. 2004 characterizes this family (Movement Disord…	chr6:162090980-162247189:DEL:CANVAS:HET	TP	Male	XY	0	388268792	99.85	92.1	403	4.31	2.7	52711966549	90.25	18.15	18.21	7761.27	36.33	96.5958	96.8652	96.51
2	NA13434	R03	GiaB	CNV	Deletion	arr(1-22)x2,(XY)x1. hemizygous for a deletion of parts of exon 3 and exon 4 and the intervening sequence in the PLP1 gene	chrX:103786648-103787648:DEL:CANVAS:HEM	TP	Male	XY	0	484306132	99.78	91.93	390	9.96	2.59	68009832696	93.38	22.64	21.48	9320.34	59.1	96.7732	97.0274	96.4
2	NA12217	R03	GiaB	CNV,SNV	Deletion,Missense	deletion of 30 Kb in exon 3-4 of the CYP21A2 gene leaving behind the C4A gene and a single CYP21P-like gene - the deletion prevents the synthesis of the protein and destroys all enzymatic activity; the second allele has codon 172 of the mutant gene changed from ATC, encoding isoleucine, to AAC, encoding asparagine [Ile172Asn (I172N)]	Not detected,CYP21A2:c.518T>A:p.(Ile173Asn)	FN,TP	Male	XY	0	952331368	99.74	92.27	389	7.02	2.69	131385474691	91.72	44.52	43.72	7570.15	93.89	97.2902	97.558	96.69
2	GRAR4	R03	In-house	SNV	Missense	MT-ATP6, m.9185T>C p.(Leu220Pro)	Mitocondrial chrM:9185:T>C	TP	Female	XX	0	775773534	99.59	91.37	381	9.85	2.82	107688211835	92.3	36.26	33.26	3123.19	93.41	96.4677	97.337	96.12
2	GRAR5	R03	In-house	SNV	Missense	e MT-ND1, m.404C>T p.ND1:(Ala135Val)	MT-ND1:YP_003024026.1:exon1:c.404C>T:p.(Ala135Val)	TP	Female	XX	0	789028750	99.48	90.85	422	4.71	2.79	105634831842	88.98	36.9	35.69	4766.18	94.19	96.5657	97.4332	96.08
2	GRAR31	R03	In-house	SV	Translocation	t(3;13)	chr13:55577368|chr3:66384787:BND:MANTA:HET; chr3:66384784|chr13:55577371:BND:MANTA:HET	TP	Female	XX	0.2	905826414	99.63	91.69	296	11	2.86	127485226042	93.7	42.29	38.41	5119.26	94.39	96.4571	97.3293	96
2	GRAR32	R03	In-house	SV,CNV	Robertsonian translocation,Trisomy 21	46,XY,rob(14;21)(q10;q10),+21	chr21:13807117-16970879:DUP(+1):CANVAS:./1;(...);chr21:44199493-46680053:DUP(+1):CANVAS:./1	FN,TP	Male	XY	0	666503388	99.35	91.26	393	9.07	3.06	91649133999	91.47	31.14	29.41	2852.83	86.95	96.8777	97.1257	96.56
2	GRAR33	R03	In-house	CNV	Deletion	arr[GRCh37] 22q13.33(51128324_51197766)x1,(X)x2	chr22:50683641-50748765:DEL:CANVAS:HET	TP	Female	XX	0	937633498	99.76	91.91	393	9.69	2.66	130512235174	92.55	43.83	40.62	4427.09	94.87	96.5934	97.4677	96.11
2	GRAR34	R03	In-house	CNV	Deletion	arr[GRCh37] 22q11.21(18648855_21800471)x1, (X,Y)x1	chr22:18948676-21110520:DEL:CANVAS:HET	TP	Male	XY	0	602604364	99.67	90.72	396	9.28	2.88	83707969846	92.37	28.17	26.57	4009.21	81.96	96.9357	97.2004	96.53
2	GRAR35	R03	In-house	CNV	Deletion	arr[GRCh37] 15q13.2q13.3(31098690_32915723)x1, (X)x2	chr15:30642117-32224231:DEL:CANVAS:HET	TP	Female	XX	0	663721166	99.59	91.56	393	10.28	2.75	92155182095	92.33	31.02	28.38	3307.19	89.51	96.3806	97.2468	96.11
2	GRAR36	R03	In-house	CNV	Deletion	arr[GRCh37]15q11.2(22770421_23282798)x1,(X,Y)x1	chr15:22649354-23122470:DEL:CANVAS:HET	TP	Male	XY	0	802828692	99.79	92.02	397	4.28	2.63	108760239175	90.05	37.54	37.9	5010.24	92.22	97.1891	97.4466	96.66
2	GRAR37	R03	In-house	CNV	Deletion	arr[GRCh37]11p11.2p11.12(44825053_50238794)x1,(X)x2	chr11:45409754-47035440:DEL:CANAS:HET;(...);chr11:47041774-49737805:DEL:CANVAS:HET	TP	Female	XX	0	708669806	99.84	92.53	397	5.39	2.61	96622413252	90.63	33.14	32.53	3311.09	93.4	96.5063	97.3728	96.14
2	GRAR38	R03	In-house	CNV	Deletion	arr[GRCh37] 18p11.32(544232_2262415)x1,(X,Y)x1	chr18:541921-2246919:DEL:CANVAS:HET	TP	Male	XY	0	882927740	99.89	91.66	402	4.88	2.59	120133767726	90.45	41.28	41.25	5243.36	93.3	97.2564	97.5028	96.72
2	GRAR39	R03	In-house	CNV	Deletion	arr[GRCh37]1p36.33p36.32(849466_4486644)x1, (X)x2	chr1:817860-1689412:DEL:CANVAS:HET;chr1:1715899-1733894:DEL:CANVAS:HET;chr1:1748549-2650427:DEL:CANVAS:HET;chr1:2777731-4426199:DEL:CANVAS:HET	TP	Female	XX	0	725644630	99.89	92.87	403	4.78	2.58	99142515632	90.82	33.93	33.57	5874.76	93.8	96.5768	97.4494	96.2
2	GRAR40	R03	In-house	CNV	Duplication	arr[GRCh37] 5q13.3q14.3(75657797_83972364)x3, 12q11q12(37857930_41546672)x3,(X)x2	chr5:76361975-84651607:DUP(+1):CANVAS:./1;chr5:84659714-84698196:DUP(+1):CANVAS:./1; chr12:37252913-41167538:DUP(+1):CANVAS:./1	TP	Female	XX	0	824887184	99.87	92.45	404	5.16	2.56	112282710152	90.48	38.57	37.84	3717.81	94.62	96.5974	97.4657	96.15
2	GRAR41	R03	In-house	CNV	Duplication	arr[GRCh37]16p13.11(15058820_16458424)x3,(X)x2	chr16:15394361-16199828:DUP(+1):CANVAS:./1	TP	Female	XX	0	852537144	99.73	92.11	399	4.92	2.59	116153014117	90.56	39.86	39.18	5375.41	94.76	96.5924	97.4641	96.17
2	GRAR42	R03	In-house	CNV	Duplication	46,XY,dup(4)(q23q31.3)	chr4:134513960-145996862:DUP(+1):CANVAS:./1;(...);chr4:173485135-187810948:DUP(+1):CANVAS:./1	TP	Male	XY	0	784452744	99.75	93.38	395	3.95	2.72	106210877344	90.03	36.67	37.32	4199.46	91.79	97.1413	97.3927	96.56
2	GRAR43	R03	In-house	CNV	Deletion	arr[GRCh37]11p11.2p11.12(44825053_50238794)x1,(X)x2	chr11:44789249-45407754:DEL:CANVAS:HET,chr11:47041774-49737805:DEL:CANVAS:HET	TP	Female	XX	0	758799642	99.85	92.49	398	4.93	2.61	103541710381	90.7	35.48	34.97	4236.66	94.11	96.5341	97.4007	96.19
2	GRAR44	R03	In-house	CNV	Deletion	arr[GRCh37]22q13.31q13.33(45176936_51197766)x1,(X)x2	chr22:44776026-49320000:DEL:CANVAS:HET;(...);chr22:49321020-50748765:DEL:CANVAS:HET	TP	Female	XX	0	370796132	99.83	92.43	391	3.95	2.64	50151009124	89.91	17.34	17.16	2055.55	29.68	95.8863	96.7473	96.07
2	GRAR45	R03	In-house	CNV	Deletion	arr[GRCh37]1p36.33p36.23(849466_8039186)x1,(X)x2	chr1:817860-2653075:DEL:CANVAS:HET;chr1:4067475-7977743:DEL:CANVAS:HET	TP	Female	XX	0	811987470	99.88	92.54	396	7.17	2.55	111043384930	90.9	37.97	36.65	5290.07	94.33	96.5512	97.4258	96.11
2	GRAR46	R03	In-house	CNV	Deletion	arr[GRCh37] 15q26.2q26.3(98331399_102429040)x1(X)x2	chr15:97791735-101859737:DEL:CANVAS:HET	TP	Female	XX	0	853334842	99.87	92.48	387	4.52	2.61	115604548878	90.06	39.9	39.5	5518.52	94.72	96.6212	97.5007	96.19
2	GRAR47	R03	In-house	CNV,CNV	Deletion,Trisomy 15	47,XY,+del(15)(q24q26)	Not detected,Not detected	FN,FN	Male	XY	0	734691838	99.85	93.57	391	4.51	2.78	100307918541	90.79	34.34	35.01	5053.9	90.79	97.07	97.3349	96.61
2	GRAR48	R03	In-house	CNV	Deletion	46,XY,del(11)(q14.1q22.1)	chr11:82145101-89816042:DEL:CANVAS:HET;chr11:90098438-96554951:DEL:CANVAS:HET;chr11:97402694-99601688:DEL:CANVAS:HET	TP	Male	XY	0	770876520	99.84	93.34	396	4.2	2.76	105156477160	90.7	36.04	36.95	4219.69	91.45	97.1489	97.4035	96.57
2	GRAR49	R03	In-house	CNV	Deletion	arr[GRCh37]11.23.2q23.3(114481290_116677848)x1, (X,Y)x1	chr11:114631976-116812889:DEL:CANVAS:HET	TP	Male	XY	0	1073821742	99.88	91.65	383	7.16	2.61	147910175253	91.57	50.2	49.12	5478.19	95.02	97.2145	97.4595	96.63
2	GRAR50	R03	In-house	CNV	Deletion	arr[GRCh37] Xp21.1(31536869_31632767)x0	Not detected	FN	Male	XY	0	886466510	99.85	91.78	398	7.95	2.62	122547521949	91.91	41.44	39.98	5944.68	92.97	97.1734	97.4413	96.69
2	GRAR56	R03	In-house	CNV	Duplication	arr[GRCh37]20p12.2q13.13(11959882_47226250)x3[0.2],(x)x2		TP	Female	XX	0	513276980	67.65	58.47	390	3.55	1.68	70484663324	91.33	23.99	15.07	3444.19	14.73	95.4797	96.3409	96.21
2	GRAR61	R03	In-house	CNV,CNV	Deletion	Chr1 and chr5; 8,8% of genome	chr1:171334787-203768907(ROH) chr5:125233871-164175140 (ROH)	TP,TP	Female	XX	0	1043636326	99.83	92.16	395	5.58	2.64	142363293906	90.68	48.8	47.63	7023.89	95.29	96.661	97.5378	96.13
2	GRAR62	R03	In-house	CNV,CNV,CNV,CNV,CNV	Deletion	Chr1, chr11 and chr15; 10,3% of genome	chr1:152537873-157186446 (ROH) chr11:4991665-32208144 (ROH) chr11:99744466-118615394 (ROH) chr15:31253199-58536384 (ROH) chr15:80839616-91389129 (ROH)	TP,TP,TP,TP,TP	Female	XX	0	733132898	99.88	92.74	398	4.62	2.58	100076445584	90.73	34.28	34	5177.19	93.94	96.5119	97.3771	96.13
